# Supplementary material for: Five-Year Sales Trends of Osteoporosis Medications in Korea: A Market Analysis Based on IMS Health Sales Audit Data (2018–2023)
Source: Medicina (Kaunas). 2025 Apr 26;61(5):805. doi: 10.3390/medicina61050805 (PMC12112770; doi:10.3390/medicina61050805)
Supplement: Supplementary file 1 [file medicina-61-00805-s001.zip]

Archive with 1 entries (1 files):
- medicina-3488926-supplementary.pdf
